# Supplementary material for: Gene drive mosquitoes can aid malaria elimination by retarding Plasmodium sporogonic development
Source: Sci Adv. 2022 Sep 21;8(38):eabo1733. doi: 10.1126/sciadv.abo1733 (PMC9491717; doi:10.1126/sciadv.abo1733)
Supplement: Supplementary file 2 — Supplementary files S1 and S2 [file sciadv.abo1733_supplementary_files_s1_and_s2.zip]

Archive with 2 entries (2 files):
- sciadv.abo1733_supplementary_file_s2.xlsx
- sciadv.abo1733_supplementary_file_s1.zip
