# Supplementary material for: Gene drive mosquitoes can aid malaria elimination by retarding Plasmodium sporogonic development
Source: Sci Adv. 2022 Sep 21;8(38):eabo1733. doi: 10.1126/sciadv.abo1733 (PMC9491717; doi:10.1126/sciadv.abo1733)
Supplement: Supplementary file 2 — Supplementary files S1 and S2 [file sciadv.abo1733_supplementary_files_s1_and_s2.zip › sciadv.abo1733_supplementary_file_s2.xlsx]

## Sheet: Primers
number	name	sequence
7	SpeI-ori-F	ACTAGTCGCGTTGCTGGCGTTTTTCC
10	BB-SV40-R	CTCGAGAAGATACATTGATGAGTTTGG
39	CP-gRNA59-F	tgctGAGCAAGCGGTCGATTGAACA
40	CP-gRNA59-R	aaacTGTTCAATCGACCGCTTGCTC
41	CP-HA5-F	ATCAATGTATCTTCTCGAGTGTTGATCGGGTTTGACACAAAG
42	CP-HA5-R	agaTCTTGGAGAAGTTCATgtTCAATCGACCGCTTGCTTGCAC
43	CP-HA3-F	TGGAGTCGAACCCGGGCCCTATGGTGCGATTAAACAGTGCAG
44	CP-HA3-R	ACGCCAGCAACGCGACTAGTATTGCTCGTGCCCTGCTCGGCCCA
78	GFP-R	cttgtacagctcgtccatgccgag
99	CP-locus-F	ATTATCGGAAATTCTCCACAAAGCG
100	CP-locus-R	TCATGGTGCGATTCTGATGCGATCG
116	CP-ctrl-F	AAATACATGACTGAGGACCAAATTCC
117	CP-ctrl-R	TCCACAAACGCAGCCAGCGAACGGGTC
126	CP-off1-F	TGTTATCGATTATCGGAAATTCTCC
127	CP-off1-R	AGCTTGTGCGGCGCGACGACGATGTC
167	U6-R	tctagcagagagcaactccatttc
168	BBmut-F	aTccgggTccgaaccgtaaaaaggccgcgttgc
169	BBmut-R	AGAAGTTCATacgtcaggtggcacttttcggg
170	Cec1-SS-F	ATGAACTTCTCCAAGATCTTCATC
171	P2A-R	cggAcccggAttTtcctccacAtcAc
172	CP-HA3-F-degen	tggaggaAaaTccgggTccgATGGTGCGATTAAACAGTGCAG
173	CP-HA5-R-Cec1	AAGATCTTGGAGAAGTTCATggtggTCAATCGACCGCTTGCTTG
176	intron-F	gtaagtatcacacacgattaac
177	intron-R	ctgtaagcataagcaaagaaaaaatg
180	P2A-F	gccacgaacttctcgctgctgaag
181	CP-HA5-ATG-R	CATggtggTCAATCGACCGCTTGCTTG
182	P2Aanneal-F	GATCgcGacCaaTttctcgctgctgaaAcaggccggcgacgtggaggagaacccgggcccgATGAACTTCTCCAA
183	P2Aanneal-R	GATCTTGGAGAAGTTCATcgggcccgggttctcctccacgtcgccggcctgTttcagcagcgagaaAttGgtCgc
184	P2Adegen-F	gcGacCaaTttctcgctgctgaaAc
185	Mel-R	TCActgctggcgcttgcgcttg
186	Gam-gRNA-F	tgctGACAGAATGTTTCTTCTGAG
187	Gam-gRNA-R	aaacCTCAGAAGAAACATTCTGTC
188	Gam-HA5-F	ATCAATGTATCTTCTCGAGACATATGGAACAAAGCATGCAATTC
189	Gam-HA5-R	agcagcgagaaAttGgtCgcGAAGAAACATTCTGTAATAAAGCC
190	Gam-HA3-F	agcgcaagcgccagcagTGAGTGGAGCTCTGCTGGAACCATC
191	Gam-HA3-R	ACGCCAGCAACGCGACTAGTATCTTGATGGAGAATAAAACTTTGCTC
218	q-CP-F	AACGAACAAGCGCGCCAAGG
219	q-CP-R	ATTCTGATGCGATCGTCCTGCG
232	BB-short-F	aaccgtaaaaaggccgcgttgc
233	Mag-R	cgagttcatgatctcgcccacg
234	scaff-R	aaaaaaaagcaccgactcggtgcc
235	E2A-CP-F	TGGAGTCGAACCCGGGTCCCATGGTGCGATTAAACAGTGCAG
236	E2A-R	CGGGCCGGGATTTTCCTCCACG
241	Gam-locus-F	AACGGGAAGTAAACATGGCTGGG
242	Gam-locus-R	TCTCGTAAACTGCACCGCACTGC
243	Gam-ctrl-F	AACAGTATAGCTGTGATTGAAGC
244	Gam-ctrl-R	ATCACAAGACAGTCTGATGTGCCG
255	q-Cec2-F	TCGTCGCGCTGGTACTGATGG
256	q-Mel-R	ccagcaggccacgaacttct
257	q-Mel-int-R	acgagatcagggccggcag
258	q-Mel-int-F	tgccggccctgatctcgtg
259	q-Cec1-F	TCTTTGTCGTGCTGGCAGTGC
260	q-Mag-R	agttcatgatctcgcccacg
266	q-Gam-ex2-F	TGTGGCTACGGCTATCTCAACC
267	q-Gam-ex3-R	GAACAGCGGCCAAACTTTCG
268	q-Mel-R2	tggcgcttgcgcttgatcc
269	E2A-R-correct	GGGACCCGGGTTCGACTCCACG
270	q-CP-F1	ACGAGATTGCCGAGGCGAC
271	q-CP-R3	AGCTCCAGTCAACGCTCGACC
340	CP-Taq-F	AAAAAGCCCACTCCAGCA
341	CP-Taq-R	ATCAGGCCCAGGAAGATCA
390	qE2A-int-R	AGCTTCAGCAGcGCGTAATTCG
391	qMel-F	tgctgaaggtgctgacgacg
411	Gam1-ATG-F	ATGAAGCAGGTGTGCATTCTTC
429	Gambicin-F	CTATCTCAACCGGAAGGGCG
430	Gambicin-R	GCCAAACTTTCGCTTGCAGT
447	new-S7-F	TCCTGGAGCTGGAGATGAAC
448	new-S7-R	GACGGGTCTGTACCTTCTGG
484	qMag-both-F	tcgtgggcgagatcatgaactc
485	qMel-both-R	tcgtcagcaccttcagcac
524	CP-ampli-R	ATCGCTCGCCTGCTCCATGG
531	CP-multi-R	CTCCTTCGGATGCTCACTGG
532	CP-multi-F	GGGTTAAGCTGGGCTCGTTG
